# Supplementary material for: MicroRNA-138 is a potential regulator of memory performance in humans
Source: Front Hum Neurosci. 2014 Jul 11;8:501. doi: 10.3389/fnhum.2014.00501 (PMC4093940; doi:10.3389/fnhum.2014.00501)
Supplement: Supplementary file 1 [file SupplementaryMaterial.zip]

Archive with 8 entries (8 files):
- Presentation 1/Supplementary Figure 1.PDF
- Presentation 1/Supplementary Figure 2.PDF
- Presentation 1/Supplementary Figure 3.PDF
- Presentation 1/Supplementary Figure 4.PDF
- Presentation 1/Supplementary Methods_Table 1.DOC
- Presentation 1/Supplementary Table 2.XLS
- Presentation 1/Supplementary Table 3.XLS
- Presentation 1/Supplementary Table 4.XLS
