# Supplementary material for: MicroRNA-138 is a potential regulator of memory performance in humans
Source: Front Hum Neurosci. 2014 Jul 11;8:501. doi: 10.3389/fnhum.2014.00501 (PMC4093940; doi:10.3389/fnhum.2014.00501)
Supplement: Supplementary file 1 [file SupplementaryMaterial.zip › Presentation 1/Supplementary Table 2.XLS]

## Sheet: Supplementary Table 1
Supplementary Table 2.
Results of GWAS analyses of 13 episodic and working memory traits in 1,318 individuals of BASE-II aged 60 or above.
Info: imputation information score as determined by IMPUTE2.2 (a score of "1" indicates that this SNP was genotyped directly)
MAF: minor allele frequency (here for allele_B)
beta: regression coefficient; SE: standard error
Trait: abbreviation of trait designation (See supplementary material for more details); Domain: EM = episodic memory, WM = working memory
SNP	CHR	BP	allele_A	allele_B	Info	MAF	P-value	beta	SE	Trait	Domain
rs9882688	3	44135356	A	G	0.66004	0.066827	7.7697e-09	-0.61338	0.10376	WL_Save	EM
rs1016365	8	72280705	G	A	0.93044	0.35753	9.6742e-08	-0.22841	0.042592	itemitem	EM
rs113948889	12	2104170	G	C	0.5194	0.037448	9.8457e-08	-0.69077	0.12689	TFEUWC	WM
rs8110914	19	13434717	G	A	0.97064	0.20285	1.1061e-07	-0.30298	0.056642	WL_Abruf	EM
7-53196334	7	53196334	C	T	0.62393	0.40619	1.1394e-07	0.26082	0.048727	TCSRBK	EM
rs63560662	1	167506734	T	C	0.99201	0.38245	1.2548e-07	0.24714	0.046423	WL_Lern	EM
5-79621077	5	79621077	A	T	0.78704	0.0054652	1.4813e-07	1.6806	0.31229	WL_Lern	EM
rs4655090	1	23011945	C	T	0.84923	0.24484	1.4823e-07	0.29015	0.0549	Fig_Sav	EM
rs10990641	9	106002821	G	C	0.98041	0.26868	1.5033e-07	-0.27139	0.051282	WL_Lern	EM
rs11089441	22	30654464	G	T	0.911	0.30793	1.5238e-07	-0.22353	0.042341	TCSRFOBK	EM
rs6761699	2	240736848	C	T	1	0.09001	2.2666e-07	0.40453	0.07761	WL_Save	EM
rs9321270	6	131344887	C	A	0.98518	0.28702	2.9008e-07	-0.21326	0.041351	pairpair	EM
11-71309373	11	71309373	C	T	0.65963	0.013155	3.3404e-07	-0.95495	0.18243	pairpair	EM
rs2835657	21	38565064	T	C	0.99811	0.46762	3.595e-07	0.19745	0.038605	pairpair	EM
rs9511907	13	26313986	G	A	0.81026	0.2671	3.7715e-07	-0.24528	0.047973	TCSRFO	EM
rs2822532	21	15650154	T	C	0.95952	0.062251	5.3305e-07	-0.40776	0.08098	TCSRFOBK	EM
rs12969935	18	32725041	C	G	0.99726	0.10328	5.3975e-07	-0.32571	0.064654	TCSWM	WM
rs13092345	3	162492109	A	T	0.9887	0.34313	5.6122e-07	0.21192	0.04214	TCSRBK	EM
rs73062693	19	54680082	G	A	0.39675	0.03091	6.1431e-07	0.83448	0.15886	itempair	EM
rs9756899	3	177112336	C	G	0.53287	0.25753	7.2203e-07	0.34493	0.068266	Fig_abr	EM
rs10937682	4	5839601	G	A	0.95592	0.34329	9.8343e-07	-0.24359	0.04941	Fig_abr	EM
rs7330783	13	82065791	C	T	0.93016	0.34114	1.0403e-06	0.24022	0.048853	Fig_Sav	EM
rs76226947	12	40135628	G	A	0.93984	0.058721	1.143e-06	0.41973	0.085998	TCSWM	WM
rs1405376	4	72515164	C	A	0.99782	0.37033	1.8102e-06	0.19509	0.040686	itemitem	EM
rs11645369	16	52950064	G	A	0.98773	0.24733	2.2018e-06	0.21538	0.045279	TFEUWC	WM
rs10403211	19	43889542	T	C	0.52322	0.15612	5.7038e-06	0.33299	0.072807	TCSWM	WM
rs114356618	2	207168168	T	C	0.66647	0.033748	6.1842e-06	-0.60234	0.13169	TFEUWC	WM
9-90738260	9	90738260	C	A	0.50791	0.32505	7.0533e-06	0.30939	0.067182	WL_Save	EM
