# Supplementary material for: MicroRNA-138 is a potential regulator of memory performance in humans
Source: Front Hum Neurosci. 2014 Jul 11;8:501. doi: 10.3389/fnhum.2014.00501 (PMC4093940; doi:10.3389/fnhum.2014.00501)
Supplement: Supplementary file 1 [file SupplementaryMaterial.zip › Presentation 1/Supplementary Table 3.XLS]

## Sheet: Supplementary Table 2
Supplementary Table 3.
Summary of known transcripts for DCP1B [ENSEBL gene ID: ENSG00000151065] according to ENSEMBL v.71 (April 2013) and impact of SNP rs1044950.
Transcripts tested by luciferase reporter assay are shaded in grey. Note that the biotype for ENST00000541700 was reclassifed to "processed transcript" in v.72 (this classification is current until the day of this writing, i.e. v.75).
nc = non-coding; NMD = nonsense-mediated decay
Variation Name	CHR	BP	Ensembl Transcript ID	Biotype	Consequence to transcript	Residue change	SIFT prediction	SIFT score	PolyPhen prediction	PolyPhen score
rs1044950	12	2061982	ENST00000397173	protein_coding	missense_variant	Ala273Val	tolerated	0.41	benign	0.004
rs1044950	12	2061982	ENST00000540622	protein_coding	missense_variant	Ala249Val	tolerated	0.4	benign	0.048
rs1044950	12	2061982	ENST00000280665	protein_coding	missense_variant	Ala375Val	tolerated	0.56	benign	0.002
rs1044950	12	2061982	ENST00000541700	protein_coding	3_prime_UTR_variant	-	-	-	-	-
rs1044950	12	2061982	ENST00000536665	processed_transcript	nc_transcript_variant	-	-	-	-	-
rs1044950	12	2061982	ENST00000536665	processed_transcript	non_coding_exon_variant	-	-	-	-	-
rs1044950	12	2061982	ENST00000543381	nonsense_mediated_decay	NMD_transcript_variant	-	-	-	-	-
rs1044950	12	2061982	ENST00000543381	nonsense_mediated_decay	3_prime_UTR_variant	-	-	-	-	-
