# Supplementary material for: MicroRNA-138 is a potential regulator of memory performance in humans
Source: Front Hum Neurosci. 2014 Jul 11;8:501. doi: 10.3389/fnhum.2014.00501 (PMC4093940; doi:10.3389/fnhum.2014.00501)
Supplement: Supplementary file 1 [file SupplementaryMaterial.zip › Presentation 1/Supplementary Table 4.XLS]

## Sheet: Supplementary Table 4.
Supplementary Table 4.
Enrichment analysis of GWAS results for traits "TFEUWC" and "WL_Save" in the BASE-II data set.
Tabulation of GWAS results showing "significant" (i.e. P values at or lower than the cutoff indicated in first column) vs. "non-significant" (P-value > cutoff) P-values.
Genes estimated to contain at least one hsa-mir-138-5p target site predicted by at least three of the algorithms described in the methods were included in "target" group; genes w/o a
target site predicted in any algorithm were included in "control" group. Genes were matched by genomic size based on longest transcript predicted to contain miRNA-138 site. SNPs were pruned based on r2 = 0.8 per gene.
P-value for enrichtment: based on 100,000 permutations in which "target" and "control" status of each SNP was resampled randomly.
Shaded rows highlight GWAS P-value cutoffs showing a significant enrichment in genes with predicted miRNA-138 site vs. those without.
	# SNPs in genes with miRNA-138 target sites			# SNPs in genes without miRNA-138 target sites
GWAS P-value cutoff	significant	non-significant		significant	non-significant	Chi square	P-value for enrichment
0.0001	64	32271		3	31856	52.9033	0.04084
0.0005	218	32117		43	31816	113.903	0.01686
0.0010	252	32083		78	31781	88.6068	0.02549
0.0050	864	31471		931	30928	3.60522	0.35887
0.0100	1760	30575		1792	30067	0.97985	0.43692
